# Supplementary material for: Long-Term Systemic Treatment of a Mouse Model Displaying Chronic FSHD-like Pathology with Antisense Therapeutics That Inhibit DUX4 Expression
Source: Biomedicines. 2022 Jul 7;10(7):1623. doi: 10.3390/biomedicines10071623 (PMC9313434; doi:10.3390/biomedicines10071623)
Supplement: Supplementary file 1 [file biomedicines-10-01623-s001.zip]

Archive with 1 entries (1 files):
- biomedicines-1789322-supplementary.pdf
